# Supplementary material for: Effectiveness of telephone-based interventions for managing osteoarthritis and spinal pain: a systematic review and meta-analysis
Source: PeerJ. 2018 Oct 30;6:e5846. doi: 10.7717/peerj.5846 (PMC6214231; doi:10.7717/peerj.5846)
Supplement: Supplemental Information 13 [file peerj-06-5846-s013.xlsx]

## Sheet: Telephone for Managing health i
Name	Mean 1	SD 1	Total 1	Mean 2	SD 2	Total 2
Telephone-based interventions (with educational materials) versus usual care
Pain			660			697
Osteoarthritis			591			621
Allen 2010	4.8	2.36405	172	5.8	2.3606	343
Allen 2016	9.4	3.0929	151	9.9	3.0929	149
Allen 2017	7.147	4.1118	268	6.6	3.46	129
Spinal pain			69			76
Buhrman 2004	34.3	16.8	22	39.6	16.3	29
Gialanella 2016	3.9	1.7029	47	5.1	1.7029	47
Disability			728			809
Osteoarthritis			668			749
Allen 2010	2.5	1.1822	172	2.6501	1.2057	343
Allen 2016	44.4	13.6973	151	48.5	13.6973	149
Allen 2017	33.147	14.9467	268	29.7	13.85	129
Blixen 2004	1.87	1.63	15	1.95	1.16	15
Maisiak 1996	4.08	1.14	62	4.361	1.0907	113
Spinal pain			60			60
Gialanella 2016	12.6	6.8117	47	17.1	6.8117	47
Iles 2011	14	23.4143	13	28	23.4143	13
Psychological symptoms			628			665
Osteoarthritis			606			636
Allen 2010	3.4	1.655	172	3.3	1.6702	343
Allen 2016	6.2	3.9766	151	6.8	3.9766	149
Allen 2017	4.349	3.5211	268	3.3	3.46	129
Blixen 2004	9.47	8.34	15	7.6	6.02	15
Spinal pain			22			29
Buhrman 2004	6	4.7	22	5.4	4	29
Self-efficacy			200			371
Osteoarthritis			187			358
Allen 2010	6.2	1.8912	172	5.8499	1.8891	343
Blixen 2004	69.7	18.8	15	65.9	20.2	15
Spinal pain			13			13
Iles 2011	52	16.9103	13	42	16.9103	13
BMI			419			278
Osteoarthritis			419			278
Allen 2016	33.5	1.7674	151	33.6	1.7674	149
Allen 2017	34.704	2.6495	268	35.5	3.46	129
Telephone-based intervention (with education materials) versus usual care - sensitivity excluding small trials
Pain			591			621
Osteoarthritis			591			621
Allen 2010	4.8	2.36405	172	5.8	2.3606	343
Allen 2016	9.4	3.0929	151	9.9	3.0929	149
Allen 2017	7.147	4.1118	268	6.6	3.46	129
Disability			591			621
Osteoarthritis			591			621
Allen 2010	2.5	1.1822	172	2.6501	1.2057	343
Allen 2016	44.4	13.6973	151	48.5	13.6973	149
Allen 2017	33.147	14.9467	268	29.7	13.85	129
Psychological symptoms			591			621
Osteoarthritis			591			621
Allen 2010	3.4	1.655	172	3.3	1.6702	343
Allen 2016	6.2	3.9766	151	6.8	3.9766	149
Allen 2017	4.349	3.5211	268	3.3	3.46	129
Telephone-based intervention (with education materials) versus usual care - single component
Disability			75			126
Osteoarthritis			62			113
Maisiak 1996	4.08	1.14	62	4.361	1.0907	113
Spinal pain			13			13
Iles 2011	14	23.4143	13	28	23.4143	13
Telephone-based intervention (with education materials) versus usual care - multicomponent
Disability			653			683
Osteoarthritis			606			636
Allen 2010	2.5	1.1822	172	2.6501	1.2057	343
Allen 2016	44.4	13.6973	151	48.5	13.6973	149
Allen 2017	33.147	14.9467	268	29.7	13.85	129
Blixen 2004	1.87	1.63	15	1.95	1.16	15
Spinal pain			47			47
Gialanella 2016	12.6	6.8117	47	17.1	6.8117	47
Self-efficacy			187			358
Osteoarthritis			187			358
Allen 2010	6.2	1.8912	172	5.8499	1.8891	343
Blixen 2004	69.7	18.8	15	65.9	20.2	15
Telephone plus face-to-face interventions versus usual care
Pain			129			130
Osteoarthritis			17			17
Li 2017	-71.4	17.5	17	-71.6	15.2	17
Spinal pain			112			113
Rutledge 2018	4.1	1.8	33	4.1	1.5	33
Williams 2018	5.8	2.2517	79	6.1	2.2517	80
Disability			192			206
Osteoarthritis			17			17
Li 2017	-75.1	19.7	17	-79.1	18.9	17
Spinal pain			175			189
Damush 2003	9.1	6.8	63	11.3	8.1	76
Rutledge 2018	7.6	5	33	7.8	5	33
Williams 2018	13.9	5.1467	79	13.8	5.1467	80
Psychological symptoms			142			156
Spinal pain			142			156
Damush 2003	3.4	1.9	63	3.8	2.1	76
Williams 2018	13.1	10.2935	79	13.6	10.2935	80
Telephone plus face-to-face interventions versus usual care- chronic
Disability			112			113
Spinal pain			112			113
Rutledge 2018	7.6	5	33	7.8	5	33
Williams 2018	13.9	5.1467	79	13.8	5.1467	80
Telephone plus comprehensive face-to-face interventions versus face-to-face interventions alone
Pain			251			262
Osteoarthritis			251			262
Bennell 2016	3.6	2.4	84	4.1	2.8	84
Cuperus 2015	41.21	6.82	72	42.43	5.83	75
de Rezende 2013 Group1	50.3	22.1	22	54.4	23.2	28
de Rezende 2013 Group2	53.4	23.9	25	52.7	27.5	25
de Rezende 2013 Group3	57.1	21	25	53.7	24.1	25
de Rezende 2013 Group4	59.8	26.7	23	62.9	21.5	25
Disability			251			262
Osteoarthritis			251			262
Bennell 2016	12.2	10.5	84	16.4	11.7	84
Cuperus 2015	1.24	0.12	72	1.21	0.11	75
de Rezende 2013 Group1	40.2	15.6	22	44.3	14	28
de Rezende 2013 Group2	42	19.5	25	44.8	20.4	25
de Rezende 2013 Group3	44.9	20.5	25	42.6	14.5	25
de Rezende 2013 Group4	47.5	19	23	45.6	20	25
Psychological symptoms			167			178
Osteoarthritis			167			178
Cuperus 2015	-48.17	6.44	72	-49.56	5.06	75
de Rezende 2013 Group1	-47.7	13.1	22	-49.5	10	28
de Rezende 2013 Group2	-45.8	14.2	25	-47	13.7	25
de Rezende 2013 Group3	-48.2	11.4	25	-49.7	10	25
de Rezende 2013 Group4	-48.6	17	23	-43.3	13.7	25
